# Supplementary material for: Significance of PD-L1 and Tumor Microenvironment in Laryngeal Squamous Cell Cancer
Source: Cancers (Basel). 2024 Jul 25;16(15):2645. doi: 10.3390/cancers16152645 (PMC11311265; doi:10.3390/cancers16152645)
Supplement: Supplementary file 1 [file cancers-16-02645-s001.zip]

Archive with 1 entries (1 files):
- cancers-3081850-supplementary.pdf
